# Supplementary material for: Synthesis and Characterization of Zinc/Iron Composite Oxide Heterojunction Porous Anode Materials for High-Performance Lithium-Ion Batteries
Source: Molecules. 2023 Nov 19;28(22):7665. doi: 10.3390/molecules28227665 (PMC10674232; doi:10.3390/molecules28227665)
Supplement: Supplementary file 1 [file molecules-28-07665-s001.zip]

Archive with 1 entries (1 files):
- molecules-2658407-supplementary.pdf
